# Supplementary material for: Serology-Based Model for Personalized Epithelial Ovarian Cancer Risk Evaluation
Source: Curr Oncol. 2022 Apr 12;29(4):2695–705. doi: 10.3390/curroncol29040220 (PMC9029686; doi:10.3390/curroncol29040220)
Supplement: Supplementary file 1 [file curroncol-29-00220-s001.zip]

Archive with 1 entries (1 files):
- curroncol-1592834-supplementary.pdf
